# Supplementary material for: Perceptions of and Responses to Wildfire Smoke Among New York State Residents: A Cross-Sectional Study
Source: Int J Environ Res Public Health. 2025 Feb 14;22(2):277. doi: 10.3390/ijerph22020277 (PMC11855130; doi:10.3390/ijerph22020277)
Supplement: Supplementary file 1 [file ijerph-22-00277-s001.zip]

Archive with 1 entries (1 files):
- ijerph-3385729-supplementary.pdf
